# Supplementary material for: Inflammatory cell expression of Toll-like receptor-2 (TLR2) within refractory periapical granuloma
Source: F1000Res. 2018 Nov 20;7:1819. [Version 1] doi: 10.12688/f1000research.16678.1 (PMC6281009; doi:10.12688/f1000research.16678.1)
Supplement: Microscopic images for immunohistochemistry, immunofluorescence and double immunofluorescence TLR2 expression in different inflammatory tissues [file f1000research-7-18229-s0000.tgz]

Archive with 1 entries (1 files):
- c8ae7bdb-a2ad-47fd-8b98-f4640f673d96_Data_images.7z
